# Supplementary material for: Behaviour Change for Physical Activity Is Feasible and Effective in Women Living with Metastatic Breast Cancer: A Pilot Two-Arm Randomised Trial
Source: Cancers (Basel). 2026 Jan 21;18(2):338. doi: 10.3390/cancers18020338 (PMC12839420; doi:10.3390/cancers18020338)
Supplement: Supplementary file 1 [file cancers-18-00338-s001.zip]

Archive with 2 entries (2 files):
- Supplementary Material 1. CONSORT-extension-Pilot-and-Feasibility-Trials-Checklist.pdf
- Supplementary Material 2. Behaviour change group booklet.pdf
